# Supplementary material for: HECLIP: histology-enhanced contrastive learning for imputation of transcriptomics profiles
Source: Bioinformatics. 2025 Jun 26;41(7):btaf363. doi: 10.1093/bioinformatics/btaf363 (PMC12362354; doi:10.1093/bioinformatics/btaf363)
Supplement: btaf363_Supplementary_Data [file btaf363_supplementary_data.zip]

Archive with 6 entries (6 files):
- Clean Supplementary Material.pdf
- Fig S1.png
- Fig S2.png
- Fig S3.png
- Fig S4.png
- Supplementary Material.pdf
